# Supplementary material for: The IAP antagonist birinapant potentiates bortezomib anti-myeloma activity in vitro and in vivo
Source: J Hematol Oncol. 2019 Mar 7;12:25. doi: 10.1186/s13045-019-0713-x (PMC6407248; doi:10.1186/s13045-019-0713-x)
Supplement: Supplementary file 2 — Table S1. Analogous studies were performed on 43 primary MM samples. (XLSX 11 kb) [file 13045_2019_713_MOESM2_ESM.xlsx]

## Sheet: Sheet1
Patient #	Age	Gender	Disease	Treatments before sample obtained
	Median: 63 (39-78)	(M: 27/43; F: 16/43)	(new: 11/43; RR: 25/43)
15-034-263	59	M	new
15-035-264	65	F	RR	Melphalan,transplant
15-036-265	49	M	RR	Bortezomib,Dexamethasone,Melphalan,transplant,Cytoxan,Etoposide,Cisplatin,Busulfan,Fludarabine,transplant,Revlimid
15-036-266	61	F	PCL
15-054-268	64	F	new
15-069-271	72	M	RR	Bortezomib,Revlimid,Dexamethasone.Melphalan,transplant,Vidaza,Pomalidomide,Ibrutinib,Carfilzomib
15-070-272	62	M	new
15-139-296	72	M	PCL
15-161-303	61	F	RR	Revlimid,Dexamethasone,Bortezomib,radiation,Cytoxan,Carfilzomib,Pamidronate
114-8712-3A	48	M	RR	Cytoxan,Bortezomib,Dexamethasone
14-337-246	55	M	new
02447-090	47	M	new
15-169-307	76	M	RR*	radiation,Zometa,Revlimid,Bortezomib,Dexamethasone,Cytoxan,Carfilzomib,Ibrutinib
15-175-309	52	F	RR	Dexamethasone,thalidomide,Bortezomib,Revlimid,Melphalan,transplant
15-230-314	63	M	RR	radiation,Revlimid,Bortezomib,Dexamethasone,Zometa
15-336-349	52	F	RR	transplant,Revlimid
15-342-350	47	F	new
14-027-149	66	M	RR	Bortezomib,Revlimid,Dexamethasone,Carfilzomib,Cytoxan,Zometa,Melphalan,transplant
14-036-150	49	F	RR	Bortezomib,Revlimid,Dexamethasone,Melphalan,transplant
14-036-151	78	F	RR	Revlimid,Dexamethasone,Zometa
14-070-153	69	F	RR	Vincristine,Doxorubicin,Dexamethasone,Thalidomide,Bortezomib,transplant,Zometa
099-8712-3A	39	M	RR	Bortezomib,Dexamethasone,Revlimid,Cytoxan,Melphalan,transplant,platinum,Doxorubicin,Etoposide,Carfilzomib,radiation,Pomalidomide
14-210-197	68	M	new
14-210-198	76	M	RR*	radiation,Zometa,Revlimid,Bortezomib,Dexamethasone,Cytoxan
14-210-199	67	M	new
14-226-201	66	M	RR	Revlimid,Dexamethasone,Pamidronate
14-077-155	61	F	RR	VDR (vitamin D), Bortezomib
094-8712-3A	51	F	RR	Bortezomib,Doxorubicin,Dexamethasone,Pamidronate,radiation,Revlimid,transplant,Melphalan
13-323-140	63	M	RR	Cytoxan,Bortezomib,Dexamethasone,Revlimid,Melphalan,transplant
13-324-142	61	F	RR	Bortezomib,Dexamethasone,Revlimid,Melphalan,transplant
14-232-205	64	F	RR	Dexamethasone,Bortezomib,Zometa,Melphalan,transplant(X2),Revlimid,Carfilzomib,Cytoxan,Etoposide,Cisplatin
14-245-206	60	M	PCL	Cytoxin,Doxorubicin,Vincristine,Dexamethasone,Methotrexate,Cytarabine,Dasatinib
14-251-210	68	M	RR	Bortezomib,Dexamethasone,Revlimid,Melphalan,transplant
14-260-216	65	M	RR	Bortezomib,Zometa
14-273-219	46	M	RR	Bortezomib,Revlimid,Dexamethasone,Melphalan,transplant
14-280-220	65	M	new
14-280-221	73	M	new
14-307-229	70	M	new
14-314-233	70	M	MGUS?
14-317-234	52	F	RR	Bortezomib,Dexamethasone,Doxorubicin,Revlimid,Melphalan,transplant,Carfilzomib,Pomalidomide
14-204-192	58	M	MGUS
14-205-194	68	F	MGUS
14-205-195	52	M	Amyloidosis
RR: relapse or refractory; PCL: plasma cell leukemia; *same patient.
